# Supplementary material for: Community standards to facilitate development and address challenges in metabolic modeling
Source: Mol Syst Biol. 2020 Aug 26;16(8):e9235. doi: 10.15252/msb.20199235 (PMC8411906; doi:10.15252/msb.20199235)
Supplement: Supplementary file 1 — Dataset EV1 [file MSB-16-e9235-s001.xlsx]

## Sheet: Table S1
#	I have used COBRA for ...	I am a...	I work in ...	Have you contributed to the OpenCobra software?	Which software platform(s) have you used for COBRA applications?	Which software platform do you primarily use for COBRA applications?	Which software platform do you use for building reconstructions?	What is your preferred format for sharing COBRA models?	I prefer sharing models ...	What is your preferred format when editing a COBRA model (e.g., making changes prior to sharing)?	Which approaches do you use to edit or view COBRA models?	If I shared a model recently, I included a reference/justification for every design decision (e.g., inclusion of a reaction/gene in the model).	Models should include a reference/justification for every design decision (e.g., inclusion of a reaction/gene in the model).	I am familiar with MIASE (Minimum Information About a Simulation Experiment).	I am familiar with MIRIAM (Minimal Information Required for the Annotation of Models).	Should reviewers or databases reject reconstructions that fail to meet a minimum set of standards?	Have you encountered a situation in which standards have not been reasonable for the biology of your modeling use case?	Have you encountered a situation in which standards have not been sufficient to support analyses you implement?	Any additional thoughts or recommendations?
1	1-5 years	PI	academia	Yes - a little	COBRA Toolbox (MATLAB), COBRApy (Python)	COBRApy (Python)	COBRA Toolbox (MATLAB)	JSON	on a repository/database	JSON	In a script	NA	Agree	Disagree	Disagree	Yes	For my specific organism/cell, I have encountered a need to add new metabolites/reactions that were not already in a database (e.g., BiGG) and therefore required me to define my own nomenclature and metadata for these model elements.	Integrating non-metabolic mechanisms (e.g., oxyhemoglobin reactions) through the derivation of new mathematical constraints makes communicating the model using something like SBML difficult (slash impossible).
2	1-5 years	post doc	academia	Yes - a little	COBRA Toolbox (MATLAB), COBRApy (Python)	COBRApy (Python)	COBRA Toolbox (MATLAB), COBRApy (Python), CarveMe	SBML, Excel spreadsheet (*.xlsx)	on Github, in the supplemental information of the paper, on a repository/database, on a lab's website	SBML	In a script, Excel/spreadsheet	Yes - for all	Agree	Disagree	Disagree	No
3	1-5 years	Data Scientist	industry	No	COBRA Toolbox (MATLAB), COBRApy (Python), Kbase	COBRA Toolbox (MATLAB)	COBRA Toolbox (MATLAB), KBase/ModelSEED	MATLAB *.mat	on Github	MATLAB *.mat	In a script	Yes - for all	Agree	Disagree	Agree	Yes
4	1-5 years	graduate student	academia	Yes - a little	COBRApy (Python)	COBRApy (Python)	COBRApy (Python)	JSON	on Github	JSON	In a script, Excel/spreadsheet	Yes - for all	Agree	Disagree	Disagree	Yes
5	1-5 years	graduate student	academia	No	COBRA Toolbox (MATLAB), COBRApy (Python)	COBRApy (Python)	COBRApy (Python)	JSON	on Github, in the supplemental information of the paper	JSON	In a script	Yes - for some	Agree	Disagree	Disagree	Yes
6	10+ years	research scientist	academia	Yes - a little	COBRA Toolbox (MATLAB), COBRApy (Python), Sybil, Direct interface with solver (e.g., GAMS)	COBRApy (Python)	COBRA Toolbox (MATLAB), COBRApy (Python)	SBML, JSON	on Github, in the supplemental information of the paper, on a repository/database	SBML, JSON	In a script	Yes - for some	Agree	Agree	Agree	Yes
7	1-5 years	post doc	academia	Yes - a little	COBRA Toolbox (MATLAB), COBRApy (Python)	COBRA Toolbox (MATLAB)	COBRA Toolbox (MATLAB)	SBML, MATLAB *.mat	on Github, in the supplemental information of the paper	SBML, MATLAB *.mat	In a script, GUI/web interface	Yes - for some	Agree	Disagree	Agree	Yes	No	No
8	1-5 years	post doc	academia	No	COBRA Toolbox (MATLAB), COBRApy (Python), Tellurium, MASS Toolbox (Mathematica)	COBRApy (Python)	COBRApy (Python)	JSON	in the supplemental information of the paper	JSON	In a script	Yes - for some	Agree	Disagree	Agree	Yes
9	<1 year	PI	academia	No	COBRApy (Python)	COBRApy (Python)	COBRApy (Python), KBase/ModelSEED	JSON	on Github, in the supplemental information of the paper	JSON	In a script	NA	Agree	Agree	Agree	Yes	NA	NA
10	<1 year	graduate student	academia	No	COBRApy (Python)	COBRApy (Python)	COBRApy (Python)	Excel spreadsheet (*.xlsx)	on a lab's website	JSON	In a script	NA	Agree	Disagree	Disagree	Yes
11	5-10 years	post doc	academia	Yes - a lot	COBRApy (Python), optlang, many packages	COBRApy (Python)	COBRApy (Python), CarveMe	SBML, JSON	on Github, on a repository/database	JSON, SBTab	In a script, GUI/web interface	Yes - for some	Agree	Agree	Agree	Only if it is not due to insufficiencies in the standard itself.	Yes, many times. Single cell studies are not well captured for instance.	Yes many times. Even though SBML is great it does not scale to 10k+ reactions and does not work well for microbiome models or ME models.	I would love to see a more efficient format based on JSON, YAML or tables (like SBtab).
12	5-10 years	PI	academia	Yes - a little	COBRA Toolbox (MATLAB)	COBRA Toolbox (MATLAB)	KBase/ModelSEED	SBML	in the supplemental information of the paper	SBML, MATLAB *.mat	In a script	Yes - for some	Agree	Disagree	Disagree	Yes	No
13	5-10 years	post doc	academia	No	COBRA Toolbox (MATLAB), COBRApy (Python), RAVEN Toolbox, Direct interface with solver (e.g., GAMS), Kbase	COBRApy (Python)	COBRApy (Python), KBase/ModelSEED	SBML, JSON	on Github	SBML, Excel spreadsheet (*.xlsx)	In a script, Excel/spreadsheet, Direct modification/viewing of xml file	Yes - for all	Agree	Disagree	Disagree	Yes
14	10+ years	research scientist	industry	Yes - a lot	COBRApy (Python)	COBRApy (Python)	COBRApy (Python)	JSON	on Github, in the supplemental information of the paper, on a repository/database, on a lab's website	JSON	Excel/spreadsheet, GUI/web interface	Yes - for all	Agree	Disagree	Disagree	Yes
15	5-10 years	graduate student	academia	No	COBRA Toolbox (MATLAB), COBRApy (Python)	COBRA Toolbox (MATLAB)	COBRA Toolbox (MATLAB)	MATLAB *.mat	on a repository/database	MATLAB *.mat	In a script	Yes - for all	Agree	Disagree	Disagree	Yes
16	5-10 years	post doc	academia	No	framed	framed	CarveMe	SBML	on Github	SBML	In a script	No	Agree	Disagree	Disagree	No
17	10+ years	research scientist	national lab	Yes - a little	COBRA Toolbox (MATLAB), COBRApy (Python), CellNetAnalyzer, Kbase, Tellurium	COBRApy (Python)	COBRApy (Python), CellNetAnalyzer, KBase/ModelSEED, Tellurium, Pathway Tools	SBML, JSON, biocyc pathway genome database	on Github, in the supplemental information of the paper, on a repository/database, on a lab's website, as an executable web app	SBML, JSON, Antimony, biocyc pathway genome database	In a script, Direct modification/viewing of xml file, GUI/web interface, biocyc pgdb	Yes - for all	Agree	Agree	Agree	Yes	SBML prior to FBC module	many times. although it is better now	I like the direction of this survey. Better tools and standards to enable better reconstructions are needed
18	5-10 years	PI	academia	No	COBRApy (Python), writing my own code	COBRApy (Python)	CarveMe	SBML	on Github, in the supplemental information of the paper	Text document (*.csv, *.txt)	In a script	Yes - for some	Agree	Disagree	Agree	Yes	yes	Yes
19	<1 year	graduate student	academia	Planning to	COBRApy (Python)	COBRApy (Python)	COBRApy (Python)	SBML, JSON	on Github	SBML, JSON	In a script	NA	Agree	Disagree	Agree	Yes
20	10+ years	PI	academia	Yes - a lot	COBRA Toolbox (MATLAB), COBRApy (Python), Kbase, Tellurium, MASS Toolbox (Mathematica)	COBRApy (Python)	COBRApy (Python), KBase/ModelSEED, Memote	SBML	on Github, on a repository/database	SBML	In a script	Yes - for some	Agree	Agree	Agree	Yes		Flux coupling constraints in ME models could be supported with SBML but aren't
21	1-5 years	post doc	academia	Yes - a lot	COBRA Toolbox (MATLAB)	COBRA Toolbox (MATLAB)	COBRA Toolbox (MATLAB)	SBML, JSON, MATLAB *.mat	on Github, on a repository/database	SBML, MATLAB *.mat	In a script	Yes - for some	Agree	Agree	Agree	No
22	1-5 years	graduate student	academia	No	COBRA Toolbox (MATLAB), COBRApy (Python), Sybil, Kbase	COBRApy (Python)	COBRApy (Python)	SBML	in the supplemental information of the paper	SBML	In a script, Direct modification/viewing of xml file	Yes - for some	Agree	Disagree	Agree	Yes	Yes, when reviewing a paper introducing protein synthesis in an existing model	Yes when introducing new pathways with metabolic intermediates that are not present in databases	More detailed documentation for COBRApy + reintroduce plotting (e.g. phase plane) in COBRA
23	5-10 years	research scientist	academia	Yes - a little	COBRA Toolbox (MATLAB), Direct interface with solver (e.g., GAMS)	COBRA Toolbox (MATLAB)	COBRA Toolbox (MATLAB)	SBML, Excel spreadsheet (*.xlsx)	on Github, in the supplemental information of the paper, on a repository/database	SBML, Excel spreadsheet (*.xlsx)	In a script, Excel/spreadsheet	Yes - for some	Agree	Agree	Agree	Yes	Yes. Very much. I have even found several published models does not have required standards which is a pity.	Yes, sometimes	A consensus of what is minimally required in models and how to test them is required. Because, reviewing model quality during peer review could be a daunting task.
24	1-5 years	graduate student	academia	No	COBRA Toolbox (MATLAB), RAVEN Toolbox	COBRA Toolbox (MATLAB)		SBML, MATLAB *.mat, Excel spreadsheet (*.xlsx)	on Github, on a repository/database	MATLAB *.mat, Excel spreadsheet (*.xlsx)	In a script, Excel/spreadsheet	NA	Agree	Disagree	Disagree	Yes
25	5-10 years	post doc	academia	No	COBRA Toolbox (MATLAB), COBRApy (Python), RAVEN Toolbox, Kbase	COBRA Toolbox (MATLAB)	COBRA Toolbox (MATLAB), RAVEN Toolbox	MATLAB *.mat	on Github, in the supplemental information of the paper, on a repository/database	MATLAB *.mat, Excel spreadsheet (*.xlsx)	In a script, Excel/spreadsheet	Yes - for all	Agree	Agree	Agree	Yes	Reactions included only for modeling purposes often fail several criteria.	No, however metadata and other attributes of features (e.g., genes, metabolites) could be more cleanly described by standards guide.	I would love to see a standard for pathway annotations. This is a complicated and somewhat arbitrary categorization, but that is where community consensus shines! Thank you for your hard work!
26	10+ years	PI	academia	Yes - a lot	COBRA Toolbox (MATLAB), COBRApy (Python), Direct interface with solver (e.g., GAMS), Kbase	COBRApy (Python)	KBase/ModelSEED, CarveMe	SBML	on Github	None of them are that great for this - a database is best	Not doing this any more	Yes - for some	Agree	Disagree	Agree	Yes
27	1-5 years	post doc	academia	No	COBRA Toolbox (MATLAB), COBRApy (Python)	COBRApy (Python)	COBRApy (Python)	SBML	on a repository/database	Excel spreadsheet (*.xlsx), COBRApy	In a script, Excel/spreadsheet	Yes - for some	Agree	Disagree	Agree	Yes	No	Yes
28	1-5 years	graduate student	academia	Yes - a little	COBRA Toolbox (MATLAB), COBRApy (Python), Kbase	COBRApy (Python)	COBRApy (Python)	SBML	on Github, in the supplemental information of the paper, on a repository/database	SBML	In a script	Yes - for some	Agree	Disagree	Agree	Yes	No	Yes—existing standards don’t have a formal way of specifying multiple feasible model structures (e.g. an ensemble).	In some contexts, publishing reconstructions independently of any modeling makes sense to me. This is analogous to publication of sequences and annotated genomes—substantial work goes into this process beyond simple data collection, and these formats provide scientists an extra incentive to publish and share genomes. Another similar format is the description of novel isolates in bacteriology (alt…
29	1-5 years	PI	Goverment	No	COBRA Toolbox (MATLAB)	COBRA Toolbox (MATLAB)	KBase/ModelSEED	SBML	on Github, in the supplemental information of the paper, on a repository/database, on a lab's website	SBML, MATLAB *.mat, Excel spreadsheet (*.xlsx), Text document (*.csv, *.txt)	In a script	Yes - for some	Disagree	Disagree	Agree	Yes	yes	no
30	1-5 years	graduate student	academia	No	COBRA Toolbox (MATLAB), COBRApy (Python)	COBRA Toolbox (MATLAB)	COBRA Toolbox (MATLAB), COBRApy (Python), Pathway Tools	SBML, MATLAB *.mat	on Github	SBML, MATLAB *.mat	In a script	No	Agree	Disagree	Disagree	Yes
31	<1 year	graduate student	academia	No	COBRApy (Python)	COBRApy (Python)	I haven't built any reconstructions	SBML	on Github, in the supplemental information of the paper, on a repository/database	SBML	Direct modification/viewing of xml file	NA	Disagree	Disagree	Disagree	Yes	No	No
32	1-5 years	graduate student	academia	No	COBRA Toolbox (MATLAB), Direct interface with solver (e.g., GAMS)	Direct interface with solver (e.g., GAMS)	COBRA Toolbox (MATLAB)	SBML, Excel spreadsheet (*.xlsx)	in the supplemental information of the paper, on a repository/database, on a lab's website	MATLAB *.mat, Excel spreadsheet (*.xlsx)	In a script, Excel/spreadsheet	No	Agree	Disagree	Disagree	Yes	no	no
33	1-5 years	graduate student	academia	No	COBRA Toolbox (MATLAB), COBRApy (Python), Direct interface with solver (e.g., GAMS)	COBRApy (Python)	COBRApy (Python)	JSON	in the supplemental information of the paper, on a lab's website	JSON	In a script, GUI/web interface	No	Disagree	Disagree	Disagree	Yes
34	5-10 years	PI	academia	No	COBRA Toolbox (MATLAB), COBRApy (Python), Direct interface with solver (e.g., GAMS)	COBRA Toolbox (MATLAB)	COBRA Toolbox (MATLAB)	SBML, MATLAB *.mat, Excel spreadsheet (*.xlsx)	on Github, in the supplemental information of the paper, on a repository/database, on a lab's website	SBML	In a script, Excel/spreadsheet, Direct modification/viewing of xml file	No	Disagree	Disagree	Disagree	If standards are well-publicised and generally accepted then yes	No	No	Standards need to be better publicised
35	1-5 years	PI	academia	Yes - a lot	COBRA Toolbox (MATLAB), COBRApy (Python), Kbase, PuLP	COBRA Toolbox (MATLAB)	COBRA Toolbox (MATLAB), COBRApy (Python), KBase/ModelSEED, Pathway Tools	SBML, JSON, MATLAB *.mat, Text document (*.csv, *.txt)	on Github	SBML, JSON, MATLAB *.mat, Text document (*.csv, *.txt)	GUI/web interface, Matlab IDE, Escher	NA	Agree	Disagree	Disagree	not accepting/requiring revision at least
36	<1 year	graduate student	academia	No	COBRApy (Python), Kbase	COBRApy (Python)	COBRApy (Python)	SBML	on Github, in the supplemental information of the paper, on a repository/database, on a lab's website	SBML	In a script, Excel/spreadsheet, GUI/web interface	Yes - for some	Agree	Disagree	Disagree	Yes	Yes, frequently. It's extremely difficult to merge models made by different labs, as metabolite IDs, names, and formulas often do not match. Moreover, reactions often differ, especially on charge and hydrogen balancing.	Yes. Models are only as good as their verification and data, and models which use inconsistent or unusual formulas and charges can be exceedingly difficult to verify.	It would be spectacular if SBML was extended to support the integration of proteomic and transcriptomic data.
37	1-5 years	PI	academia	No	COBRA Toolbox (MATLAB)		COBRA Toolbox (MATLAB)	MATLAB *.mat	on a repository/database	MATLAB *.mat		NA	Agree	Disagree	Disagree	Yes
38	1-5 years	post doc	academia	Yes - a little	COBRApy (Python), Direct interface with solver (e.g., GAMS), Kbase	self made stuff with a bunch of everything	KBase/ModelSEED	SBML, JSON	on Github, in the supplemental information of the paper, on a repository/database, on a lab's website	SBML, JSON	In a script	NA	Agree	Disagree	Agree	Yes	yes	yes	na
39	5-10 years	PI	academia	No	COBRA Toolbox (MATLAB), COBRApy (Python), Direct interface with solver (e.g., GAMS)	Direct interface with solver (e.g., GAMS)	COBRA Toolbox (MATLAB)	SBML, Excel spreadsheet (*.xlsx)	in the supplemental information of the paper	SBML, Excel spreadsheet (*.xlsx)	Excel/spreadsheet, Direct modification/viewing of xml file	Yes - for all	Agree	Disagree	Disagree	Yes			I think to have good models that the biomass formation equation needs to be independently measured experimentally for each new organism. You can't just assume something based on other models of semi-related species.
40	10+ years	PI	academia	No	GAMS	GAMS	KBase/ModelSEED	SBML, Excel spreadsheet (*.xlsx)	on Github, in the supplemental information of the paper, on a lab's website	GAMS	In a script	Yes - for all	Agree	Agree	Agree	Yes	Yes	Yes
41	1-5 years	PI	academia	No	COBRA Toolbox (MATLAB)	COBRA Toolbox (MATLAB)	COBRA Toolbox (MATLAB)	SBML, Excel spreadsheet (*.xlsx)	in the supplemental information of the paper	Excel spreadsheet (*.xlsx)	Excel/spreadsheet	Yes - for some	Agree	Agree	Disagree	No	no	no	no
42	5-10 years	research scientist	academia	No	COBRA Toolbox (MATLAB), COBRApy (Python), Kbase	COBRA Toolbox (MATLAB)	COBRA Toolbox (MATLAB)	SBML, MATLAB *.mat	on Github, in the supplemental information of the paper, on a repository/database, on a lab's website	MATLAB *.mat	In a script, Excel/spreadsheet	Yes - for some	Agree	Disagree	Agree	Yes	Not yet	Not yet
43	1-5 years	graduate student	academia	No	COBRA Toolbox (MATLAB), COBRApy (Python), RAVEN Toolbox, Kbase	COBRA Toolbox (MATLAB)	KBase/ModelSEED	SBML, MATLAB *.mat	on Github, in the supplemental information of the paper	MATLAB *.mat	In a script	Yes - for all	Agree	Disagree	Disagree	Reconstructions have value at different levels. Any publication should make clear what level of curation has gone into any reconstructions and how they should be utilized/interpreted.	Yes. One example is metabolic reaction elemental balance, including protonation state of compounds.
44	1-5 years	PI	academia	No	COBRA Toolbox (MATLAB)	COBRA Toolbox (MATLAB)	COBRA Toolbox (MATLAB)	MATLAB *.mat	on Github, in the supplemental information of the paper, on a lab's website	MATLAB *.mat	In a script	NA	Agree	Disagree	Disagree	Yes
45	1-5 years	graduate student	academia	No	COBRA Toolbox (MATLAB), COBRApy (Python), CellNetAnalyzer	COBRA Toolbox (MATLAB)	COBRA Toolbox (MATLAB), KBase/ModelSEED	SBML, MATLAB *.mat	on Github, in the supplemental information of the paper, on a repository/database	MATLAB *.mat	In a script	Yes - for all	Agree	Disagree	Agree	Yes	yes	yes
46	5-10 years	PI	both	No	COBRApy (Python), CellNetAnalyzer	own code		SBML	on Github, on a repository/database	SBML	In a script, Direct modification/viewing of xml file	No	Agree	Agree	Agree	Yes
47	5-10 years	research scientist	academia	No	COBRA Toolbox (MATLAB), COBRApy (Python), matTFA, pyTFA	matTFA	RAVEN Toolbox	MATLAB *.mat	on Github, on a repository/database	SBML, MATLAB *.mat	In a script	Yes - for all	Agree	Disagree	Disagree	Yes
48	1-5 years	graduate student	academia	No	COBRA Toolbox (MATLAB), COBRApy (Python), RAVEN Toolbox	COBRA Toolbox (MATLAB)	RAVEN Toolbox	SBML, MATLAB *.mat	in the supplemental information of the paper, on a repository/database	MATLAB *.mat	In a script, Direct modification/viewing of xml file	NA	Agree	Disagree	Disagree	Yes
49	1-5 years	graduate student	academia	Yes - a little	COBRA Toolbox (MATLAB)	COBRA Toolbox (MATLAB)	COBRA Toolbox (MATLAB)	SBML, MATLAB *.mat	on Github, in the supplemental information of the paper, on a repository/database, on a lab's website	SBML, MATLAB *.mat	In a script	Yes - for all	Agree	Disagree	Agree	Yes			What is the URL, where I can read about all the agreed standards? ;)
50	10+ years	PI	academia	Yes - a little	COBRA Toolbox (MATLAB), COBRApy (Python), Sybil, Direct interface with solver (e.g., GAMS), Kbase	COBRApy (Python)	COBRA Toolbox (MATLAB), COBRApy (Python), Sybil	JSON, Excel spreadsheet (*.xlsx)	on Github, on a lab's website	Excel spreadsheet (*.xlsx)	Excel/spreadsheet	Yes - for some	Agree	Agree	Disagree	Yes	The standards are very technically focused, so I've encountered examples where models meet standards but are still terribly incorrect about the biology. I'm all for pushing standards and will support this effort, but we must consider that some people will equate "meeting standards" with "biological fidelity".	Yes. It seems that GPRs are still a nightmare. I haven't seen good documentation on how to encode them.	We should probably think about how rules governing transcriptional regulation will be encoded alongside models.
51	1-5 years	graduate student	academia	No	COBRA Toolbox (MATLAB)	COBRA Toolbox (MATLAB)	COBRA Toolbox (MATLAB)	MATLAB *.mat	on a repository/database	MATLAB *.mat	In a script	NA	Agree	Disagree	Disagree	Yes
52	1-5 years	research scientist	industry	Yes - a lot	COBRA Toolbox (MATLAB), RAVEN Toolbox	COBRA Toolbox (MATLAB)	COBRA Toolbox (MATLAB)	SBML, MATLAB *.mat	on Github, in the supplemental information of the paper, on a repository/database	MATLAB *.mat	In a script	NA	Agree	Disagree	Agree	Yes
53	1-5 years	graduate student	academia	No	COBRA Toolbox (MATLAB), CellNetAnalyzer	COBRA Toolbox (MATLAB)	COBRA Toolbox (MATLAB)	MATLAB *.mat	on Github	MATLAB *.mat	In a script	NA	Agree	Disagree	Disagree	Yes	Yes	No
54	10+ years	PI	academia	Yes - a little	COBRA Toolbox (MATLAB), COBRApy (Python), RAVEN Toolbox	COBRA Toolbox (MATLAB)	COBRA Toolbox (MATLAB), COBRApy (Python), KBase/ModelSEED	SBML, MATLAB *.mat	on Github, on a lab's website	SBML, MATLAB *.mat	In a script	Yes - for all	Agree	Disagree	Disagree	Yes
55	5-10 years	PI	academia	Yes - a little	COBRApy (Python), Tellurium	COBRApy (Python)	Tellurium, CarveMe, KEGGtranslator	SBML, SBGN-ML	on a repository/database	Antimony, SBTab	In a script	Yes - for all	Agree	Agree	Agree	Yes	When working with cutting edge modeling technologies	When a specific new algorithm was needed	Standards infrastructure requires continuous funding and software support, including maintenance.
56	1-5 years	PI	academia	No	COBRA Toolbox (MATLAB), COBRApy (Python)	COBRApy (Python)	Google spreadsheets	SBML	on a repository/database	SBTab	Excel/spreadsheet, GUI/web interface	Yes - for some	Agree	Agree	Agree	Yes	Some of SBGN PD's rules makes it very difficult to use outside metabolism. But people don't follow those rules, so that's OK ... :-/	SBML is still lagging being in different areas of modeling. The situation is worse with SED-ML	Being able to exchange partial description is better than nothing. and standards are what users make them be. All the standards mentioned have mechanisms to extend them. SBML FBC is born out of COBRA annotations. Besides, incomplete descriptions are fine as long as the lacking features are clear. Trying to subvert standards to put a square peg in a round hole is worse, leading to misinterpretatio…
57	1-5 years	graduate student	academia	No	COBRApy (Python), Kbase, Tellurium	COBRApy (Python)	COBRApy (Python), CarveMe	SBML, Excel spreadsheet (*.xlsx), Text document (*.csv, *.txt)	on Github, in the supplemental information of the paper, on a repository/database, on a lab's website	SBML, Excel spreadsheet (*.xlsx), Text document (*.csv, *.txt)	In a script	Yes - for some	Agree	Disagree	Agree	Yes
58	1-5 years	post doc	academia	Yes - a lot	COBRApy (Python), Direct interface with solver (e.g., GAMS), Kbase, PuLP, MASS Toolbox (Mathematica)	COBRApy (Python)	COBRApy (Python), KBase/ModelSEED, CarveMe	SBML, JSON	on Github, Zenodo	YAML	In a script, Direct modification/viewing of xml file, Escher, memote	NA	Agree	Agree	Agree	Yes	Yes, gene-protein-reaction associations need improvement, for example, via a proper protein complex definition.	* Metabolites actually representing distributions of tautomers is not adequately captured. * I would like taxonomy information and direct links to genomes/sequences to be required for genome-scale models. * Additions in order to support resource constrained models (ME, GECKO) would be nice as well as a standard for formulating dynamic FBA models (similar to what has been started at https://github…	JSON is the de facto standard of the internet. An automatic translation of the SBML definition into a JSONschema would be very valuable for communicating models between databases and web services.
59	1-5 years	post doc	academia	No	COBRA Toolbox (MATLAB), CellNetAnalyzer	COBRA Toolbox (MATLAB)	COBRA Toolbox (MATLAB), RAVEN Toolbox, KBase/ModelSEED	SBML	in the supplemental information of the paper	SBML, Excel spreadsheet (*.xlsx)	In a script, Excel/spreadsheet, Direct modification/viewing of xml file	Yes - for all	Agree	Disagree	Agree	Yes	No	No	I think, some issues in GEMM could be solved by including in paper a excel spreddsheet with constraints used to reproduce the results of paper, also conditions for objfun and limitations of biomass equations to represent different metabolic events, it is batch/chemostat etc.
60	5-10 years	post doc	academia	Yes - a lot	COBRA Toolbox (MATLAB), COBRApy (Python), RAVEN Toolbox, Direct interface with solver (e.g., GAMS), ScrumPy	COBRA Toolbox (MATLAB)		SBML	on Github, in the supplemental information of the paper	MATLAB *.mat	In a script	No	Agree	Disagree	Agree	Yes	No	Yes
61	1-5 years	post doc	academia	No	COBRApy (Python)	COBRApy (Python)	COBRApy (Python)	SBML	on Github, in the supplemental information of the paper, on a repository/database	SBML	In a script, Direct modification/viewing of xml file	NA	Agree	Agree	Agree	Yes	No	No
62	1-5 years	research scientist	academia	No	COBRApy (Python), Sybil	Sybil	COBRApy (Python), Sybil, MetaNetX	SBML, Text document (*.csv, *.txt)	on Github, on a repository/database	SBML, Text document (*.csv, *.txt)	In a script, Excel/spreadsheet, Direct modification/viewing of xml file, GUI/web interface	Yes - for all	Agree	Disagree	Agree	Yes	Yes, SBML/InChI/SMILES with polymers	Yes, SBML/InChI/SMILES with polymers
63	<1 year	post doc	academia	No	COBRApy (Python), Kbase	COBRApy (Python)	COBRApy (Python)	SBML	on Github, in the supplemental information of the paper	SBML	In a script, Direct modification/viewing of xml file	Yes - for some	Agree	Disagree	Agree	Yes			<3
64	1-5 years	PI	academia	Yes - a little	COBRA Toolbox (MATLAB), COBRApy (Python), Tellurium	COBRApy (Python)	COBRApy (Python)	SBML	on Github, on a repository/database	SBML	In a script, Excel/spreadsheet	No	Agree	Agree	Agree	Yes	No	Yes
65	1-5 years	graduate student	academia	Yes - a little	COBRApy (Python), Tellurium	COBRApy (Python)	COBRApy (Python)	JSON	on a repository/database	JSON, Excel spreadsheet (*.xlsx)	In a script, GUI/web interface	NA	Agree	Disagree	I'm aware of it's existence, but not completely familiar with standard	Yes		Kinetic models encoded in SBML could be implemented in many various ways and standards like KiSAO are not covering design decisions	Implementation compatibility is also issue which should be covered by set of tests like http://sbml.org/Software/SBML_Test_Suite but covering mostly weird cases
66	<1 year	research scientist	academia	No	COBRA Toolbox (MATLAB)	COBRA Toolbox (MATLAB)		SBML, MATLAB *.mat	on Github, in the supplemental information of the paper	MATLAB *.mat	In a script	No		Disagree	Agree	Yes	Yes	Yes
67	5-10 years	research scientist	academia	Yes - a lot	COBRApy (Python)	COBRApy (Python)	COBRApy (Python)	SBML, JSON	on Github, on a repository/database	SBML, JSON	In a script, GUI/web interface	NA	Agree	Agree	Agree	Yes
68	1-5 years	post doc	academia	Yes - a little	COBRA Toolbox (MATLAB), COBRApy (Python), Kbase, Memote	COBRApy (Python)	COBRApy (Python), Pathway Tools	SBML	on Github	JSON, cobra.Model Object	In a script, Jupyter Notebook	Yes - for some	Agree	Agree	Agree	Yes
69	1-5 years	graduate student	academia	No	COBRA Toolbox (MATLAB), Sybil, Kbase	Sybil	Sybil, KBase/ModelSEED	SBML	on Github, in the supplemental information of the paper	SBML, Excel spreadsheet (*.xlsx)	In a script, Excel/spreadsheet	Yes - for all	Agree	Disagree	Disagree	No until it is widespread knowledge. I have been working on this for some years and did not know about the standards until now.	NA	NA	We need to spread this info
70	5-10 years	post doc	academia	Yes - a little	COBRA Toolbox (MATLAB), COBRA.jl	COBRA Toolbox (MATLAB)	COBRA Toolbox (MATLAB)	SBML, MATLAB *.mat	on a lab's website	MATLAB *.mat	In a script	Yes - for all	Agree	Disagree	Agree	Yes
71	10+ years	PI	academia	Yes - a lot	COBRA Toolbox (MATLAB), COBRA.jl	COBRA.jl	COBRA Toolbox (MATLAB), KBase/ModelSEED, Cell Designer	SBML	on a repository/database	MATLAB *.mat	In a script	Yes - for all	Agree	Disagree	Disagree	Yes	Standards are needed for ME models		Making standards is one thing, dissemination in an easy to interpret manner is another. Both are required.
72	5-10 years	research scientist	industry	No	COBRA Toolbox (MATLAB), RAVEN Toolbox	COBRA Toolbox (MATLAB)	COBRA Toolbox (MATLAB), RAVEN Toolbox	SBML	in the supplemental information of the paper	Excel spreadsheet (*.xlsx)	In a script, Excel/spreadsheet, Direct modification/viewing of xml file	No	Disagree	Disagree	Agree	Yes
73	<1 year	post doc	academia	No	COBRA Toolbox (MATLAB)	COBRA Toolbox (MATLAB)	COBRA Toolbox (MATLAB), Pathway Tools	SBML	in the supplemental information of the paper	SBML, Excel spreadsheet (*.xlsx), Text document (*.csv, *.txt)	Excel/spreadsheet, Direct modification/viewing of xml file	Yes - for some	Agree	Disagree	Agree	Yes	No	No
74	1-5 years	post doc	academia	Yes - a lot	COBRA Toolbox (MATLAB), COBRA.jl, MATLAB.devTools	COBRA.jl, MATLAB.devTools	COBRA Toolbox (MATLAB)	SBML, MATLAB *.mat	on Github, on a repository/database	SBML, MATLAB *.mat	In a script	NA	Agree	Disagree	Agree	Yes
75	1-5 years	PI	industry	Yes - a little	COBRA Toolbox (MATLAB), Sybil	COBRA Toolbox (MATLAB)	COBRA Toolbox (MATLAB), COBRApy (Python), Sybil, CarveMe	SBML, MATLAB *.mat	on Github	SBML, MATLAB *.mat	In a script	Yes - for some	Agree	Agree	Agree	No, they should rather ask for the authors to meet the standards and explain how and why. Education is better than rejection!	Yes, many metabolic network reconstructions are poorly done	No	Education is better than punition
76	5-10 years	research scientist	industry	No	COBRA Toolbox (MATLAB), COBRApy (Python), CellNetAnalyzer	COBRApy (Python)	COBRApy (Python)	SBML, JSON	on Github	SBML, JSON	In a script, GUI/web interface	Yes - for all	Agree	Agree	Agree	Yes	Yes	Yes
77	1-5 years	post doc	academia	Yes - a lot	COBRA Toolbox (MATLAB)	COBRA Toolbox (MATLAB)	COBRA Toolbox (MATLAB)	MATLAB *.mat	on Github, in the supplemental information of the paper, on a repository/database	MATLAB *.mat	In a script	Yes - for all	Agree	Disagree	Disagree	No
78	1-5 years	post doc	National Lab	No	COBRA Toolbox (MATLAB), COBRApy (Python), CellNetAnalyzer	COBRA Toolbox (MATLAB)	KBase/ModelSEED	SBML, MATLAB *.mat	in the supplemental information of the paper, on a repository/database	MATLAB *.mat	In a script	Yes - for some	Agree	Disagree	Agree	Yes	Yes	No
79	5-10 years	Data Scientist	industry	Yes - a little	COBRApy (Python)	COBRApy (Python)	COBRApy (Python)	SBML, JSON	on Github, on a repository/database	SBML, JSON	In a script, Direct modification/viewing of xml file	NA	Disagree	Disagree	Agree	Yes	Many times	I don’t remember, so possibly no.
80	5-10 years	post doc	academia	No	COBRA Toolbox (MATLAB), RAVEN Toolbox	COBRA Toolbox (MATLAB)	COBRA Toolbox (MATLAB), RAVEN Toolbox	SBML, MATLAB *.mat, Excel spreadsheet (*.xlsx)	in the supplemental information of the paper, on a repository/database	SBML, MATLAB *.mat, Excel spreadsheet (*.xlsx)	Excel/spreadsheet	Yes - for all	Agree	Disagree	Disagree	No	No	No	No
81	5-10 years	PI	academia	No	COBRA Toolbox (MATLAB)	COBRA Toolbox (MATLAB)	COBRA Toolbox (MATLAB)	SBML, MATLAB *.mat	in the supplemental information of the paper	MATLAB *.mat, Excel spreadsheet (*.xlsx)	In a script	Yes - for all	Agree	Disagree	Disagree	Yes	Yes	Yes	1. Complete annotation of codes, 2. Detailed explanation of the quality control standards used during model building (e.g., mass and charge balance, thermodynamic consistency, etc.), 3. Details on the constraints/ conditions imposed (e.g., nutrient medium, minimal media, etc.).
82	1-5 years	graduate student	academia	Yes - a little	COBRA Toolbox (MATLAB), COBRApy (Python), Sybil, Direct interface with solver (e.g., GAMS), CellNetAnalyzer	COBRApy (Python)	COBRApy (Python), CarveMe, MetaNetX	SBML, JSON	on Github, on a repository/database	SBML, JSON	In a script	NA	Agree	Disagree	Agree	Yes
83	1-5 years	PI	academia	No	COBRA Toolbox (MATLAB), CellNetAnalyzer	CellNetAnalyzer	Pathway Tools	SBML	on Github, in the supplemental information of the paper, on a repository/database, on a lab's website	SBML	In a script, Direct modification/viewing of xml file	NA	Agree	Disagree	Disagree	Yes	no	no
84	10+ years	PI	academia	Yes - a little	COBRA Toolbox (MATLAB), COBRApy (Python), RAVEN Toolbox	COBRA Toolbox (MATLAB)		SBML, MATLAB *.mat	on Github, in the supplemental information of the paper, on a repository/database	MATLAB *.mat	In a script	Yes - for all	Agree	Disagree	Agree	Yes	No	Multiple cases -- no agreement with annotations from different groups, many models without annotations, too many blocked reactions, ...	See PMID 25725218 / Critical assessment of genome-scale metabolic networks: the need for a unified standard.
85	<1 year	post doc	academia	No	COBRA Toolbox (MATLAB)	COBRA Toolbox (MATLAB)	COBRA Toolbox (MATLAB)	SBML, MATLAB *.mat, Excel spreadsheet (*.xlsx)	in the supplemental information of the paper, on a repository/database	MATLAB *.mat, Excel spreadsheet (*.xlsx)	In a script	NA	Agree	Disagree	Disagree	Yes	no	no
86	1-5 years	post doc	academia	No	COBRApy (Python), Kbase	COBRApy (Python)		SBML	in the supplemental information of the paper, on a repository/database	SBML	In a script, Direct modification/viewing of xml file	Yes - for all	Agree	Disagree	Agree	Yes	Yes	Yes
87	1-5 years	graduate student	academia	No	COBRA Toolbox (MATLAB), COBRApy (Python)	COBRA Toolbox (MATLAB)	COBRA Toolbox (MATLAB), COBRApy (Python)	SBML, MATLAB *.mat	on Github, in the supplemental information of the paper, on a repository/database, on a lab's website	SBML, MATLAB *.mat	In a script	Yes - for some	Agree		Agree	Yes	The human metabolic models pre-dating Recon3d and almost all of current cancer models are widely unstandartized.		Great job, cobra community!! I would highlight the need of maintaining a central repository of well curated models (BiGG is available it mostly host microbes) where people can submit issues similar to github. Overall, if we could set the tone of paradigm from as many models as possible to well curated and well characterized models with sufficient documentations so that people can replicate other …
88	<1 year	lecturer	academia	No	COBRA Toolbox (MATLAB)	CellNetAnalyzer	COBRA Toolbox (MATLAB)	SBML	in the supplemental information of the paper	Excel spreadsheet (*.xlsx)	Excel/spreadsheet	Yes - for some	Agree	Disagree	Disagree	Yes
89	<1 year	graduate student	academia	No	COBRA Toolbox (MATLAB)	COBRA Toolbox (MATLAB)	COBRA Toolbox (MATLAB)	SBML, JSON, MATLAB *.mat	on Github, on a repository/database, on a lab's website	SBML, JSON, MATLAB *.mat	In a script	NA	Agree	Disagree	Disagree	Yes	No	NO
90	1-5 years	post doc	academia	No	COBRA Toolbox (MATLAB), COBRApy (Python)	COBRA Toolbox (MATLAB)	COBRA Toolbox (MATLAB), COBRApy (Python), Pathway Tools	SBML, MATLAB *.mat	on Github, in the supplemental information of the paper, on a repository/database	SBML, MATLAB *.mat	In a script, Direct modification/viewing of xml file	Yes - for all	Agree	Disagree	Agree	Yes	NA	Yes
91	1-5 years	research scientist	industry	No	COBRApy (Python)	COBRApy (Python)	Do not build reconstructions	SBML, JSON	on a repository/database	SBML, JSON	In a script	NA	Agree	Disagree	Disagree	Yes
92	<1 year	graduate student	academia	Yes - a lot	COBRA Toolbox (MATLAB)	COBRA Toolbox (MATLAB)	COBRA Toolbox (MATLAB)	SBML, MATLAB *.mat, Excel spreadsheet (*.xlsx)	on Github, in the supplemental information of the paper, on a lab's website	MATLAB *.mat, Excel spreadsheet (*.xlsx)	In a script, Excel/spreadsheet	Yes - for some	Agree	Disagree	Disagree	No	Yes I have.	Yes I have.
93	1-5 years	research scientist	academia	No	COBRA Toolbox (MATLAB)	COBRA Toolbox (MATLAB)	COBRA Toolbox (MATLAB)	SBML, MATLAB *.mat	on Github, in the supplemental information of the paper	SBML, MATLAB *.mat	In a script, Direct modification/viewing of xml file	Yes - for all	Agree	Agree	Agree	Yes	No, I have not!	No, I have not!	No, Thanks!
94	1-5 years	graduate student	academia	Yes - a little	COBRA Toolbox (MATLAB), COBRApy (Python)	COBRA Toolbox (MATLAB)	COBRA Toolbox (MATLAB)	SBML, MATLAB *.mat	on Github	Excel spreadsheet (*.xlsx)	In a script	Yes - for some	Agree	Disagree	Agree	Yes
95	5-10 years	post doc	academia	Yes - a little	COBRA Toolbox (MATLAB), COBRApy (Python), Kbase	COBRA Toolbox (MATLAB)	COBRA Toolbox (MATLAB), KBase/ModelSEED	SBML, MATLAB *.mat	on a repository/database	SBML	In a script	Yes - for some	Agree	Disagree	Disagree	Yes
96	<1 year	undergraduate student	academia	No	COBRA Toolbox (MATLAB), COBRApy (Python), RAVEN Toolbox	COBRApy (Python)	COBRApy (Python), RAVEN Toolbox	SBML, JSON, Excel spreadsheet (*.xlsx)	on Github, on a repository/database	Excel spreadsheet (*.xlsx)	In a script, Excel/spreadsheet	NA	Agree	Disagree	Disagree	Yes
97	<1 year	graduate student	academia	No	COBRA Toolbox (MATLAB), COBRApy (Python)	COBRApy (Python)	COBRA Toolbox (MATLAB), COBRApy (Python)	SBML	on Github, on a repository/database	SBML	In a script, Excel/spreadsheet	NA	Agree	Disagree	Disagree	Yes	-	-	-
98	5-10 years	PI	academia	Yes - a little	COBRA Toolbox (MATLAB)	COBRA Toolbox (MATLAB)	COBRA Toolbox (MATLAB)	MATLAB *.mat	on a repository/database	MATLAB *.mat	Excel/spreadsheet	NA	Agree	Disagree	Disagree	Yes	No	No
99	<1 year	Doctoral Student	academia	No	COBRA Toolbox (MATLAB)	COBRA Toolbox (MATLAB)	COBRA Toolbox (MATLAB)	SBML, MATLAB *.mat	in the supplemental information of the paper	SBML, MATLAB *.mat	Excel/spreadsheet, Direct modification/viewing of xml file	Yes - for some	Agree	Disagree	Disagree	Yes	No	No	No
100	<1 year	undergraduate student	academia	No	COBRA Toolbox (MATLAB), CellNetAnalyzer	COBRA Toolbox (MATLAB)	COBRA Toolbox (MATLAB), CellNetAnalyzer	SBML, Excel spreadsheet (*.xlsx), Text document (*.csv, *.txt)	on Github	MATLAB *.mat, Excel spreadsheet (*.xlsx), Text document (*.csv, *.txt)	In a script	No	Agree	Agree	Agree	Yes
101	1-5 years	post doc	academia	No	COBRA Toolbox (MATLAB)	COBRA Toolbox (MATLAB)	COBRA Toolbox (MATLAB)	SBML, MATLAB *.mat	on Github, in the supplemental information of the paper, on a lab's website	SBML, MATLAB *.mat	In a script	NA	Agree	Agree	Agree	Yes
102	<1 year	graduate student	academia	No	COBRA Toolbox (MATLAB), COBRApy (Python)	COBRA Toolbox (MATLAB)	COBRA Toolbox (MATLAB), COBRApy (Python)	MATLAB *.mat	on Github	MATLAB *.mat, Excel spreadsheet (*.xlsx), Text document (*.csv, *.txt)	Excel/spreadsheet, Direct modification/viewing of xml file	No	Agree	Agree	Agree	No	No	No	The Tutorials related with the COBRA Toolbox could be more detailed
103	<1 year	post doc	academia	No	COBRA Toolbox (MATLAB), COBRApy (Python)	COBRA Toolbox (MATLAB)	COBRA Toolbox (MATLAB)	SBML, MATLAB *.mat, Excel spreadsheet (*.xlsx)	on Github, in the supplemental information of the paper, on a repository/database	SBML, MATLAB *.mat	In a script, Excel/spreadsheet	Yes - for all		Agree	Agree	Yes
104		undergraduate student	academia	No	COBRA Toolbox (MATLAB)	COBRA Toolbox (MATLAB)		MATLAB *.mat		MATLAB *.mat			Agree	Disagree	Disagree	Yes
